# Supplementary material for: Use of the Microheterogeneous Model to Assess the Applicability of Ion-Exchange Membranes in the Process of Generating Electricity from a Concentration Gradient
Source: Membranes (Basel). 2021 May 28;11(6):406. doi: 10.3390/membranes11060406 (PMC8230344; doi:10.3390/membranes11060406)
Supplement: Supplementary file 1 [file membranes-11-00406-s001.zip]

Archive with 1 entries (1 files):
- membranes-1213669-supplementary.pdf
